# Supplementary material for: Transcription Factor Binding Profiles Reveal Cyclic Expression of Human Protein-coding Genes and Non-coding RNAs
Source: PLoS Comput Biol. 2013 Jul 11;9(7):e1003132. doi: 10.1371/journal.pcbi.1003132 (PMC3708869; doi:10.1371/journal.pcbi.1003132)
Supplement: Table S1 — Regulatory scores and average signals of transcription factors for cell cycle and non-cell cycle genes. (XLS) [file pcbi.1003132.s003.xls]

## Sheet: Sheet1
TF	Name	Regulatory score (TIP)		Average signal (-1kb-1kb)
		T-score	P-value	T-score	P-value
HAIB_GABP	GABP (Haib)	4.28772	2.00337e-05	2.74733	0.00606573
HAIB_NRSF	NRSF (Haib)	1.36903	0.171275	-1.83462	0.0668396
HAIB_TAF1	TAF1 (Haib)	13.8573	1.16729e-39	6.7543	2.01942e-11
UTA_CMYC	CMYC (Uta)	16.6651	1.29575e-54	6.66024	4.03645e-11
UTA_CTCF	CTCF (Uta)	5.09192	4.31624e-07	1.67338	0.094502
SYDH_AP2ALPHA	AP2ALPHA (Sydh)	10.8035	1.1397e-25	4.22907	2.48201e-05
SYDH_AP2GAMMA	AP2GAMMA (Sydh)	11.0468	1.10858e-26	3.97732	7.28771e-05
SYDH_BAF155	BAF155 (Sydh)	15.5769	9.10866e-49	9.77416	5.81824e-22
SYDH_BAF170	BAF170 (Sydh)	14.7137	2.84486e-44	9.05743	4.01243e-19
SYDH_BDP1	BDP1 (Sydh)	6.40084	2.45094e-10	5.70214	1.38687e-08
SYDH_BRCA1C	BRCA1C (Sydh)	8.29701	3.81721e-16	8.71816	7.99355e-18
SYDH_BRF1	BRF1 (Sydh)	9.80873	1.02519e-21	3.89586	0.000101437
SYDH_BRF2	BRF2 (Sydh)	11.7156	6.98509e-30	5.46847	5.21655e-08
SYDH_BRG1	BRG1 (Sydh)	14.3665	2.40407e-42	8.01308	2.04032e-15
SYDH_CEBPB	CEBPB (Sydh)	9.495	1.87708e-20	2.90805	0.00372815
SYDH_CFOS	CFOS (Sydh)	9.49911	1.9789e-20	4.14396	3.69917e-05
SYDH_CJUN	CJUN (Sydh)	13.1725	1.69775e-36	6.36095	2.57356e-10
SYDH_CMYC	CMYC (Sydh)	16.8381	1.55609e-55	5.63703	2.13327e-08
SYDH_E2F1	E2F1 (Sydh)	15.9555	1.48709e-50	4.93026	9.26286e-07
SYDH_E2F4	E2F4 (Sydh)	15.2673	1.05698e-46	6.17103	9.50317e-10
SYDH_E2F6	E2F6 (Sydh)	14.0993	6.14955e-41	5.73311	1.2031e-08
SYDH_ELK4	ELK4 (Sydh)	12.0276	5.44817e-31	6.62637	4.67162e-11
SYDH_GCN5	GCN5 (Sydh)	14.6646	5.27927e-44	4.26294	2.22874e-05
SYDH_GTF2F1RAP	GTF2F1RAP (Sydh)	16.1817	4.78692e-52	8.69436	8.56509e-18
SYDH_HAE2F1	HAE2F1 (Sydh)	13.2655	1.07572e-36	4.17924	3.1424e-05
SYDH_INI1	INI1 (Sydh)	15.941	1.30396e-50	8.4307	7.86268e-17
SYDH_IRF3	IRF3 (Sydh)	13.0095	1.29299e-35	7.01079	3.93392e-12
SYDH_JUND	JUND (Sydh)	13.2915	5.75181e-37	5.48149	4.85769e-08
SYDH_MAX	MAX (Sydh)	16.844	1.65979e-55	6.82756	1.30485e-11
SYDH_MXI1BHLH	MXI1BHLH (Sydh)	19.164	5.27442e-69	7.84966	7.23587e-15
SYDH_NRF1	NRF1 (Sydh)	10.3343	1.04084e-23	3.27185	0.00108942
SYDH_P300N15	P300 (Sydh)	9.26475	1.33572e-19	5.58146	2.93434e-08
SYDH_PRDM1	PRDM1 (Sydh)	12.5058	2.61551e-33	3.539	0.000411587
SYDH_RAD21	RAD21 (Sydh)	7.55913	9.84016e-14	2.79976	0.005191
SYDH_RFX5	RFX5 (Sydh)	3.96178	8.0597e-05	3.69777	0.000230475
SYDH_RPC155	RPC155 (Sydh)	0.924666	0.355392	1.7099	0.0876386
SYDH_SMC3	SMC3 (Sydh)	12.0774	2.47417e-31	4.73682	2.37791e-06
SYDH_SPT20	SPT20 (Sydh)	12.2071	6.76495e-32	4.00922	6.58489e-05
SYDH_STAT1IFNG30	STAT1IFNG30 (Sydh)	11.4005	2.35724e-28	7.38847	2.65023e-13
SYDH_STAT3	STAT3 (Sydh)	11.6285	2.70398e-29	7.22112	8.13761e-13
SYDH_TF3C110	TF3C110 (Sydh)	12.6248	8.73302e-34	4.47842	8.14733e-06
SYDH_TR4	TR4 (Sydh)	6.51976	1.19619e-10	4.35479	1.40764e-05
SYDH_USF2	USF2 (Sydh)	7.54552	1.02666e-13	5.68856	1.54293e-08
SYDH_ZNF274	ZNF274 (Sydh)	6.61139	6.23641e-11	3.45029	0.000573288
SYDH_ZZZ3	ZZZ3 (Sydh)	8.92092	2.50875e-18	5.13634	3.11628e-07
UW_CTCF	CTCF (Uw)	2.9266	0.00351266	2.11384	0.0347407
