# Supplementary material for: Transcription Factor Binding Profiles Reveal Cyclic Expression of Human Protein-coding Genes and Non-coding RNAs
Source: PLoS Comput Biol. 2013 Jul 11;9(7):e1003132. doi: 10.1371/journal.pcbi.1003132 (PMC3708869; doi:10.1371/journal.pcbi.1003132)
Supplement: Table S4 — The number of positive prediction of different classes of GENCODE annotated genes at different thresholds. PPV (Positive Prediction Value) indicates the prediction precision estimated by cross-validation. (XLS) [file pcbi.1003132.s006.xls]

## Sheet: Sheet1
Threshold	PPV	protein_coding	lincRNA	miRNA	misc_RNA	processed_transcript	snoRNA	pseudogene	snRNA	random
0.5	0.783051	21161	552	122	98	1106	184	474	141	360
0.51	0.790295	19876	513	117	84	1030	174	425	130	323
0.52	0.800357	18599	481	103	77	951	163	380	117	296
0.53	0.80663	17288	435	99	73	881	154	334	109	264
0.54	0.820952	16085	407	91	65	801	142	286	89	232
0.55	0.83004	14888	381	79	58	717	126	246	82	207
0.56	0.836693	13769	354	70	52	652	116	207	70	184
0.57	0.844864	12720	333	65	43	589	108	171	58	157
0.58	0.852248	11654	311	57	33	529	101	132	47	132
0.59	0.868009	10609	291	51	27	488	90	109	42	117
0.6	0.87067	9708	261	43	20	453	77	88	38	105
0.61	0.874408	8803	232	37	16	399	70	73	33	90
0.62	0.890274	7935	206	29	12	362	60	62	26	69
0.63	0.895141	7145	187	24	10	304	49	52	18	54
0.64	0.90625	6456	170	18	8	255	40	44	11	39
0.65	0.910326	5837	157	15	6	224	33	37	8	30
0.66	0.912921	5252	134	11	4	200	31	30	8	22
0.67	0.914286	4742	122	9	4	177	26	25	6	16
0.68	0.91716	4244	111	7	4	159	21	23	5	13
0.69	0.917933	3765	100	6	3	132	14	18	4	10
0.7	0.92429	3322	83	6	3	111	8	16	4	9
0.71	0.927632	2907	76	4	2	99	7	12	4	7
0.72	0.928082	2485	61	3	2	86	4	12	4	6
0.73	0.927798	2141	54	2	2	79	3	12	4	6
0.74	0.933333	1784	43	1	2	70	0	11	4	5
0.75	0.936255	1520	38	0	2	64	0	11	2	3
0.76	0.931034	1263	30	0	1	48	0	7	0	2
0.77	0.943662	1050	18	0	0	42	0	4	0	1
0.78	0.945	879	11	0	0	33	0	3	0	1
0.79	0.957219	763	10	0	0	26	0	3	0	1
0.8	0.957831	647	9	0	0	23	0	3	0	0
0.81	0.96	520	4	0	0	14	0	3	0	0
0.82	0.969697	411	4	0	0	14	0	2	0	0
0.83	0.967742	304	4	0	0	10	0	0	0	0
0.84	0.973684	232	4	0	0	9	0	0	0	0
0.85	0.981651	169	3	0	0	7	0	0	0	0
0.86	0.990099	132	3	0	0	4	0	0	0	0
0.87	1	89	3	0	0	3	0	0	0	0
0.88	1	55	0	0	0	0	0	0	0	0
0.89	1	39	0	0	0	0	0	0	0	0
0.9	1	32	0	0	0	0	0	0	0	0
0.91	1	15	0	0	0	0	0	0	0	0
0.92	1	8	0	0	0	0	0	0	0	0
0.93	1	5	0	0	0	0	0	0	0	0
0.94	1	2	0	0	0	0	0	0	0	0
0.95	1	2	0	0	0	0	0	0	0	0
0.96	1	0	0	0	0	0	0	0	0	0
0.97	1	0	0	0	0	0	0	0	0	0
0.98	1	0	0	0	0	0	0	0	0	0
0.99	1	0	0	0	0	0	0	0	0	0
Total Number	NA	100417	2751	1755	1185	12164	1519	13164	1943	10013
Percentage	NA	0.033082	0.0301708	0.0034188	0.00253165	0.00912529	0.00526662	0.00121544	0.00205867	0.000898832
